# Supplementary material for: ACE Inhibitory Peptide from Skin Collagen Hydrolysate of Takifugu bimaculatus as Potential for Protecting HUVECs Injury
Source: Mar Drugs. 2021 Nov 24;19(12):655. doi: 10.3390/md19120655 (PMC8703921; doi:10.3390/md19120655)
Supplement: Supplementary file 1 [file marinedrugs-19-00655-s001.zip]

Archive with 1 entries (1 files):
- marinedrugs-1458977-supplementary.pdf
